# Supplementary material for: Nucleus reuniens transiently synchronizes memory networks at beta frequencies
Source: Nat Commun. 2023 Jul 19;14:4326. doi: 10.1038/s41467-023-40044-z (PMC10356781; doi:10.1038/s41467-023-40044-z)
Supplement: Supplementary file 4 — Source Data [file 41467_2023_40044_MOESM4_ESM.xlsx]

## Sheet: Fig 1B
Figure 1B
		Data 1	Data 2
Rat ID	Sex	Seq 1	Seq 2
NCL0168	Male	0.212176	0.274053
NCL0243	Female	0.261881	0.268114
NCL0246	Female	0.3029	0.235895
NCL0247	Female	0.247	0.256745
NCL0248	Male	0.233	0.198257

## Sheet: Fig 1C
Figure 1C
	Data 1	Data 2	Data 3	Data 4	Data 5	Data Average
	Rat ID
Speed	NCL0168	NCL0243	NCL0246	NCL0247	NCL0248	Average
	Male	Female	Female	Female	Male
1	0.0678482	0.0635425	0.0815879	0.080179	0.0609372	0.070819
2	0.0773515	0.069615	0.0835541	0.0841838	0.064471	0.0758351
3	0.0819499	0.0708163	0.0790751	0.081977	0.0633936	0.0754424
4	0.0811795	0.0673809	0.069797	0.0746899	0.0585242	0.0703143
5	0.0757285	0.0604973	0.058147	0.0643686	0.0513802	0.0620243
6	0.0670695	0.051787	0.0464027	0.0531621	0.0435576	0.0523958
7	0.0569111	0.0427623	0.0360905	0.0427028	0.036256	0.0429445
8	0.0467261	0.0344872	0.0278605	0.0338738	0.0301046	0.0346104
9	0.0375051	0.027499	0.0217002	0.0269093	0.0252432	0.0277713
10	0.0297365	0.021915	0.0172525	0.0216425	0.021521	0.0224135
11	0.0235243	0.017604	0.0140734	0.0177425	0.0186816	0.0183252
12	0.0187399	0.0143359	0.0117758	0.0148664	0.0164791	0.0152394
13	0.0151447	0.0118733	0.0100707	0.0127231	0.0147195	0.0129063
14	0.0124803	0.0100243	0.00878721	0.0111096	0.0132809	0.0111365
15	0.0105061	0.00863655	0.0077993	0.00987145	0.0120762	0.00977792
16	0.00901658	0.00759642	0.00702321	0.00890456	0.0110503	0.0087182
17	0.00786388	0.00681681	0.00639591	0.00813698	0.0101678	0.00787627
18	0.00694011	0.0062267	0.00586686	0.00751591	0.00940143	0.0071902
19	0.00618099	0.00576825	0.00540143	0.00700016	0.00873192	0.00661655
20	0.00554525	0.00539774	0.00498291	0.00655698	0.00814473	0.00612552
21	0.00500995	0.0050861	0.0046117	0.00616162	0.0076317	0.00570021
22	0.00455889	0.00481801	0.00429714	0.00579589	0.00718747	0.00533148
23	0.00417871	0.0045861	0.00404723	0.00544806	0.0068056	0.00501314
24	0.00385842	0.0043837	0.00386118	0.00511126	0.00647671	0.00473825
25	0.00358673	0.0042011	0.00372732	0.00478312	0.00618739	0.00449713
26	0.00335369	0.0040265	0.00362805	0.00446502	0.00592414	0.00427948
27	0.00314944	0.00384992	0.00354639	0.00416065	0.0056759	0.00407646
28	0.00296605	0.0036676	0.00347187	0.00387431	0.00543687	0.00388334
29	0.00279714	0.00348377	0.00340056	0.00360898	0.00520448	0.00369899
30	0.00263842	0.00330835	0.00333328	0.00336568	0.00497802	0.00352475

## Sheet: Fig 1Fi
Figure 1Fi
		Running				Odor
	Frequency (Hz)	NCL0243	NCL0246	NCL0247	NCL0248	NCL0243	NCL0246	NCL0247	NCL0248
		Female	Female	Female	Male	Female	Female	Female	Male
Data1	0.976562	0.0964387	0.177744	0.195516	0.177491	0.293715	0.452363	0.405637	0.358035
Data2	1.46484	0.101929	0.180975	0.201889	0.178286	0.300815	0.45282	0.406787	0.364399
Data3	1.95312	0.10866	0.185005	0.207423	0.179028	0.307904	0.451066	0.406068	0.371037
Data4	2.44141	0.115983	0.189355	0.210551	0.17962	0.313001	0.445261	0.402193	0.376647
Data5	2.92969	0.123152	0.193456	0.210763	0.180232	0.314433	0.433778	0.394483	0.380403
Data6	3.41797	0.129177	0.196891	0.208734	0.181422	0.31116	0.415698	0.383108	0.382137
Data7	3.90625	0.132972	0.199951	0.205989	0.184179	0.302973	0.39131	0.369105	0.382415
Data8	4.39453	0.134191	0.204106	0.204191	0.189769	0.290566	0.362396	0.354209	0.382447
Data9	4.88281	0.134473	0.211538	0.20444	0.199278	0.27552	0.332084	0.340474	0.383755
Data10	5.37109	0.137713	0.223849	0.207021	0.213006	0.260179	0.304118	0.329688	0.387632
Data11	5.85938	0.14818	0.241221	0.211596	0.230216	0.247241	0.281728	0.322798	0.394617
Data12	6.34766	0.167848	0.262321	0.217549	0.249467	0.239059	0.26674	0.319703	0.404184
Data13	6.83594	0.195425	0.284666	0.224213	0.269018	0.236962	0.259395	0.319459	0.414734
Data14	7.32422	0.227386	0.305601	0.230962	0.287038	0.240904	0.258668	0.320518	0.423985
Data15	7.8125	0.259765	0.323492	0.23726	0.301785	0.249556	0.262657	0.320878	0.429739
Data16	8.30078	0.28943	0.337986	0.242711	0.311801	0.260735	0.268898	0.318541	0.430551
Data17	8.78906	0.31443	0.349463	0.24706	0.315998	0.271878	0.274676	0.312367	0.425955
Data18	9.27734	0.333702	0.358415	0.250147	0.313719	0.280371	0.277457	0.302267	0.41658
Data19	9.76562	0.346561	0.365012	0.251848	0.304854	0.283944	0.275509	0.288949	0.4042
Data20	10.2539	0.352355	0.368878	0.252064	0.289995	0.281266	0.268548	0.274029	0.391474
Data21	10.7422	0.350392	0.369117	0.250811	0.270567	0.272553	0.257976	0.260072	0.381215
Data22	11.2305	0.34011	0.364566	0.248393	0.248833	0.259766	0.246354	0.250071	0.37543
Data23	11.7188	0.321374	0.354189	0.24555	0.227593	0.246063	0.236322	0.245999	0.374783
Data24	12.207	0.294766	0.337507	0.24338	0.209517	0.234607	0.229657	0.247755	0.378753
Data25	12.6953	0.261787	0.315062	0.242886	0.196401	0.227359	0.226945	0.253607	0.386151
Data26	13.1836	0.224871	0.288688	0.24432	0.188786	0.22469	0.227845	0.261537	0.395628
Data27	13.6719	0.187056	0.261219	0.246978	0.186064	0.225925	0.231538	0.270067	0.406039
Data28	14.1602	0.151331	0.235676	0.249816	0.186882	0.229852	0.237035	0.27855	0.416633
Data29	14.6484	0.120292	0.21435	0.252152	0.189709	0.235143	0.243429	0.287069	0.42707
Data30	15.1367	0.0965811	0.198186	0.253792	0.193322	0.241064	0.250303	0.296089	0.43733
Data31	15.625	0.0832149	0.18688	0.254887	0.196984	0.247762	0.257992	0.306003	0.44758
Data32	16.1133	0.0823578	0.179281	0.255776	0.200583	0.255847	0.26735	0.316824	0.458008
Data33	16.6016	0.0928923	0.173842	0.256849	0.204627	0.265879	0.27918	0.328532	0.468626
Data34	17.0898	0.109959	0.169432	0.258435	0.209871	0.278059	0.293743	0.341097	0.479166
Data35	17.5781	0.127913	0.165984	0.260725	0.216835	0.29213	0.310603	0.353966	0.489195
Data36	18.0664	0.143283	0.164363	0.263723	0.225606	0.307431	0.3288	0.366339	0.498391
Data37	18.5547	0.154927	0.16568	0.26725	0.235919	0.323058	0.347203	0.377444	0.506653
Data38	19.043	0.162785	0.170587	0.27101	0.247339	0.338108	0.364765	0.386654	0.513988
Data39	19.5312	0.167166	0.178883	0.274686	0.259388	0.351913	0.380599	0.393548	0.520386
Data40	20.0195	0.168699	0.189539	0.278035	0.271568	0.364232	0.394102	0.397823	0.525772
Data41	20.5078	0.168526	0.201021	0.280888	0.283346	0.375252	0.405123	0.399426	0.530002
Data42	20.9961	0.168318	0.211735	0.283118	0.294139	0.385327	0.413931	0.398893	0.532914
Data43	21.4844	0.169901	0.220461	0.284637	0.30339	0.394618	0.420943	0.396861	0.53438
Data44	21.9727	0.174581	0.226672	0.285427	0.310704	0.402913	0.426452	0.393753	0.534347
Data45	22.4609	0.182583	0.230564	0.285543	0.31596	0.40975	0.430547	0.389768	0.532834
Data46	22.9492	0.193006	0.232764	0.285079	0.319311	0.414728	0.433203	0.384922	0.529851
Data47	23.4375	0.204328	0.23393	0.284139	0.321089	0.417714	0.434414	0.379126	0.525335
Data48	23.9258	0.215014	0.234506	0.282834	0.321669	0.418812	0.434205	0.372191	0.519175
Data49	24.4141	0.22388	0.234709	0.281286	0.321371	0.418253	0.432609	0.363963	0.511326
Data50	24.9023	0.230158	0.234678	0.279604	0.320413	0.416297	0.429672	0.354796	0.50189
Data51	25.3906	0.233424	0.234607	0.277847	0.318885	0.413126	0.425457	0.34511	0.49112
Data52	25.8789	0.233574	0.23475	0.275991	0.316768	0.408762	0.420007	0.335102	0.479415
Data53	26.3672	0.230886	0.235282	0.273955	0.314033	0.403074	0.413293	0.324854	0.467257
Data54	26.8555	0.226089	0.236189	0.271635	0.310788	0.39591	0.405176	0.314364	0.455059
Data55	27.3438	0.220241	0.237335	0.268905	0.307355	0.387211	0.395472	0.303601	0.443019
Data56	27.832	0.214409	0.238652	0.265572	0.304203	0.377054	0.384116	0.292536	0.431154
Data57	28.3203	0.209321	0.240199	0.261377	0.301807	0.365665	0.371327	0.281204	0.419472
Data58	28.8086	0.205256	0.241991	0.256076	0.300547	0.353406	0.357669	0.270303	0.408094
Data59	29.2969	0.202192	0.243863	0.249568	0.300665	0.340708	0.343955	0.260673	0.397264
Data60	29.7852	0.200024	0.24555	0.241972	0.302208	0.32792	0.331049	0.252757	0.387233
Data61	30.2734	0.198672	0.246841	0.233614	0.304953	0.31522	0.319613	0.246735	0.378104
Data62	30.7617	0.198096	0.247593	0.22491	0.308376	0.3027	0.309904	0.242598	0.369776
Data63	31.25	0.198254	0.247661	0.216226	0.311726	0.290532	0.301767	0.240089	0.362008
Data64	31.7383	0.199	0.246856	0.207822	0.3142	0.278993	0.294823	0.238636	0.354537
Data65	32.2266	0.199959	0.244964	0.199893	0.315156	0.268399	0.288691	0.237512	0.347229
Data66	32.7148	0.200543	0.241852	0.192683	0.31425	0.25908	0.283133	0.23628	0.340168
Data67	33.2031	0.20023	0.237609	0.186518	0.311436	0.251371	0.278091	0.234946	0.333599
Data68	33.6914	0.198939	0.232641	0.181668	0.30686	0.245522	0.273638	0.233774	0.327765
Data69	34.1797	0.19712	0.227592	0.17818	0.300699	0.24155	0.26986	0.23302	0.322785
Data70	34.668	0.195505	0.223109	0.175944	0.293029	0.239199	0.266701	0.232694	0.318669
Data71	35.1562	0.1947	0.219609	0.174891	0.283809	0.238038	0.263886	0.23253	0.315356
Data72	35.6445	0.194833	0.217197	0.175064	0.273093	0.237561	0.261023	0.232042	0.312728
Data73	36.1328	0.195405	0.215706	0.176424	0.261329	0.237243	0.257835	0.230551	0.310581
Data74	36.6211	0.19539	0.214765	0.178581	0.24948	0.23664	0.25429	0.227859	0.308628
Data75	37.1094	0.193596	0.213891	0.180756	0.238777	0.2355	0.250548	0.224618	0.306586
Data76	37.5977	0.189161	0.212583	0.182076	0.230247	0.23383	0.246853	0.221432	0.304315
Data77	38.0859	0.181904	0.210414	0.182017	0.224362	0.231874	0.243455	0.218675	0.301916
Data78	38.5742	0.172361	0.207154	0.180691	0.220994	0.229947	0.240553	0.216527	0.299646
Data79	39.0625	0.16153	0.202899	0.17879	0.219609	0.228258	0.23827	0.214948	0.297659
Data80	39.5508	0.150528	0.198117	0.177202	0.219513	0.226901	0.236621	0.213817	0.29584
Data81	40.0391	0.140337	0.193536	0.17657	0.220093	0.225874	0.235507	0.213253	0.293878
Data82	40.5273	0.131644	0.189936	0.17703	0.220967	0.225053	0.234726	0.213583	0.291494
Data83	41.0156	0.124774	0.187933	0.178272	0.221883	0.224207	0.233957	0.214167	0.288633
Data84	41.5039	0.119734	0.187783	0.179816	0.222534	0.22305	0.232759	0.214258	0.285452
Data85	41.9922	0.116439	0.189266	0.181298	0.222521	0.221295	0.230684	0.213745	0.282203
Data86	42.4805	0.114996	0.191681	0.182588	0.221476	0.218764	0.227491	0.212642	0.279141
Data87	42.9688	0.115754	0.194052	0.183706	0.219171	0.215528	0.223319	0.21102	0.276438
Data88	43.457	0.118964	0.195477	0.184684	0.215605	0.211939	0.218712	0.209009	0.274117
Data89	43.9453	0.124324	0.19541	0.185512	0.211098	0.20851	0.214455	0.206604	0.271992
Data90	44.4336	0.130866	0.193702	0.186177	0.206314	0.205738	0.211279	0.203829	0.269706
Data91	44.9219	0.137291	0.190506	0.186697	0.202132	0.203944	0.209553	0.201078	0.266919
Data92	45.4102	0.14246	0.186206	0.187103	0.199381	0.203115	0.20918	0.198578	0.263528
Data93	45.8984	0.14566	0.181436	0.18739	0.198603	0.202836	0.209745	0.196491	0.259716
Data94	46.3867	0.14657	0.177042	0.187534	0.199958	0.202481	0.21068	0.195038	0.255773
Data95	46.875	0.145108	0.173873	0.187555	0.203274	0.201563	0.211372	0.194395	0.251916
Data96	47.3633	0.141427	0.172459	0.187553	0.208096	0.199933	0.211343	0.194577	0.24826
Data97	47.8516	0.136046	0.172796	0.187644	0.213742	0.197728	0.210517	0.195344	0.244859
Data98	48.3398	0.129899	0.174432	0.187873	0.219449	0.195291	0.209298	0.196252	0.241727
Data99	48.8281	0.124184	0.176746	0.188201	0.224574	0.193119	0.208332	0.19702	0.238882
Data100	49.3164	0.120022	0.179184	0.188581	0.228754	0.191747	0.208126	0.197702	0.236361
Data101	49.8047	0.118079	0.181348	0.189037	0.23197	0.191558	0.208811	0.198518	0.234189

## Sheet: Fig 1Fii
Figure 1Fii
		Data 1	Data 2	Data 3	Data 4
		Theta		Beta
Rat ID	Sex	Running	Odor	Running	Odor
NCL0243	Female	9.85925	7.36	15.1972	36.04
NCL0246	Female	9.40539	6.62	10.4386	35.16
NCL0247	Female	9.94887	8.99	7.24427	36.09
NCL0248	Male	12.6125	15	27.2861	53.47

## Sheet: Fig 1H
Figure 1H
	Time (ms)		mPFC	HC
Data1	0	21.7391	0.0350195	0.0215686
Data2	21.7391	43.4783	0.0447471	0.0333333
Data3	43.4783	65.2174	0.0680934	0.0431373
Data4	65.2174	86.9565	0.0797665	0.0588235
Data5	86.9565	108.696	0.0894942	0.072549
Data6	108.696	130.435	0.114786	0.0862745
Data7	130.435	152.174	0.126459	0.1
Data8	152.174	173.913	0.132296	0.103922
Data9	173.913	195.652	0.14786	0.113725
Data10	195.652	217.391	0.157588	0.137255
Data11	217.391	239.13	0.177043	0.160784
Data12	239.13	260.87	0.194553	0.17451
Data13	260.87	282.609	0.206226	0.201961
Data14	282.609	304.348	0.225681	0.217647
Data15	304.348	326.087	0.247082	0.241176
Data16	326.087	347.826	0.282101	0.258824
Data17	347.826	369.565	0.299611	0.280392
Data18	369.565	391.304	0.324903	0.315686
Data19	391.304	413.043	0.363813	0.347059
Data20	413.043	434.783	0.389105	0.384314
Data21	434.783	456.522	0.404669	0.407843
Data22	456.522	478.261	0.451362	0.439216
Data23	478.261	500	0.470817	0.478431
Data24	500	521.739	0.498054	0.503922
Data25	521.739	543.478	0.527237	0.531373
Data26	543.478	565.217	0.554475	0.558824
Data27	565.217	586.957	0.59144	0.596078
Data28	586.957	608.696	0.620623	0.645098
Data29	608.696	630.435	0.643969	0.676471
Data30	630.435	652.174	0.669261	0.705882
Data31	652.174	673.913	0.712062	0.735294
Data32	673.913	695.652	0.733463	0.762745
Data33	695.652	717.391	0.766537	0.788235
Data34	717.391	739.13	0.784047	0.815686
Data35	739.13	760.87	0.799611	0.837255
Data36	760.87	782.609	0.819066	0.854902
Data37	782.609	804.348	0.844358	0.870588
Data38	804.348	826.087	0.861868	0.884314
Data39	826.087	847.826	0.88716	0.896078
Data40	847.826	869.565	0.90856	0.913725
Data41	869.565	891.304	0.937743	0.927451
Data42	891.304	913.043	0.951362	0.95098
Data43	913.043	934.783	0.966926	0.966667
Data44	934.783	956.522	0.976654	0.980392
Data45	956.522	978.261	0.998054	0.994118
Data46	978.261	1000	1	1

## Sheet: Fig 1I
Figure 1I
Data 1	Data 2
mPFC	HC
96	96
96	96.5
96	97
96	97
96	98
97	98
97	98
97.5	98
98	98
99	98
99	98
100	98
100	98
101	98.5
101	99
101	99
101	99
101.333	99
101.333	99
101.5	99
102	100
102	100
102	100
102	100
103	100
103	100
103	100
104	100
104	100
104	100.5
104	101
104.667	101
105	101
105	101
105	101
105	101
105	101
106	101
106	101
106	101
106	101
106	101.667
106	103
107	103
107	103
107.5	103
108	103
108	103
108	104
108	104
108	104
108	105
108.5	105
108.5	105.5
108.5	105.5
108.5	105.667
108.667	106
108.667	106
109	106
109	107
109	107
109	107
109	107
109	107
109	108
109	108
109.333	108
109.333	108
109.5	108
110	108
110	108
110	108
110	108.667
110	109
110	109
110	109
110.333	109
110.333	110
110.5	110
111	110
111	110
111	110
111	110
111.5	110
111.5	110
112	110
112	110.5
112	110.5
112	110.5
112	111
112	111
113	111
113	111.333
113	111.5
113	111.5
113	111.667
113	112
113	112
113.5	112
114	112
114	112
114	112
114	112
114	112.5
114.5	113
114.5	113
115	113
115	113
115	113
115	113.5
116	114
116	114
116	114
116	114
116	114
116	114.333
116	114.333
116	114.5
116	114.5
116	114.5
116	115
116.333	115
116.667	115
116.667	115
117	115.5
117	115.5
117	115.5
117	115.5
117	115.5
117	116
118	116
118	116
118	116
118	116
118	116
118	116
118	116
118	116.5
118.5	116.5
119	117
119	117
119	117
119	117
119	117
120	117
120	117
120	117
120	117
120	117.5
120.333	118
120.333	118
120.5	118
120.5	118
120.5	118
120.5	118
120.5	118
120.5	118
120.5	118.5
121	119
121	119.5
121	120
121	120
121	120
121	120
121	120
121	120
122	120.5
122	120.5
122	120.5
122	120.5
122	121
122	121
122	121
122	121
122	121
122	121.5
122	121.5
122	121.5
122.333	122
122.5	122
122.667	122
123	122
123	122
123	122
123	122
124	122
124	122.667
124	123
124	123
124	123
124	123
124	123
124	123
124.333	123
124.5	123.333
125	123.5
125	123.667
125	124
125	124
125	124
125	124.5
125	124.5
125	124.5
125	124.5
125	124.667
125.5	125
126	125
126	125
126	125
126	125
126	125
126	125
126	125
126	125.5
126.5	125.5
126.5	125.5
126.5	125.5
127	125.5
127	126
127.333	126
127.5	126
127.5	126
127.5	126
127.5	126.5
128	127
128	127
128	127
128	127
128	127
128	127
129	127
129	127
129.333	127
129.5	127
129.5	127.333
129.667	127.333
130	127.667
130	128
130	128
130	128
130	128
130	128
130	128
130.333	128.5
130.5	128.5
130.5	128.5
131	128.5
131	128.5
131.333	129
131.333	129
131.5	129
131.5	129.333
132	129.5
132	129.5
132	129.5
132	129.5
132	129.5
132	130
132	130
132	130
132.5	130
132.5	131
133	131
133	131
133	131
133.333	131
133.5	131
134	131
134	131
134	131.5
134	132
134.5	132
135	132
135	132
135	132.5
135	132.5
135	133
135	133
135.5	133.5
135.5	134
135.5	134
136	134
136	134
136.333	134
136.333	134
136.987	134
136.987	134
137	135
137	135
137	135
137	135.5
137	135.5
137	136
137	136
137	136
137	136
137.087	137
137.5	137
137.5	137
137.5	138
137.5	138
138	138
138	138
138	139
138	139
138	139
138	139
138.234	139
138.5	139
139	139
139	139
139	139
139	139
139	139
139	140
139.5	140
140	140.5
140	141
140	141
140	141
140	141
140	141
140.5	141.5
140.5	141.75
140.5	142
141	142
141	142
141	142
141	142
141	142.333
141	142.5
141	143
141.002	143
142	144
142	144
142	144.5
143	144.667
143	145
143	145
143.375	146
143.987	146
144	146
144	146.5
144	146.5
144.333	146.5
144.5	147
144.5	147
144.667	147
145	147
145	147
145	147
145	147
145.333	147
145.5	148
145.5	148
146	148
146	148
146.5	148.5
147	148.5
147	148.667
147	149
147	149
147	149.5
147	150
147	150
147	150
147	150
147	150
147	150
147.667	150
148	150
148	150
148	150
148.5	150.5
149	150.667
149	151
149	151
149	151
149	151
150	151
150	151.5
150	152
150	152
150	152
150	152
150	152
150.25	152
150.5	152
151	152
151.5	152
152	152
152	152.5
152	153
152	154
153	154
153	154
153	154
153	154.5
153	154.5
153.5	155
153.5	155
153.5	155
153.5	156
153.75	156
154	157
154	157
155	157.5
155.333	157.5
155.5	158
156	158.5
156	158.5
156	159
156.333	159.5
156.5	161
156.5	161.333
157	161.333
158	162
159	162
160	163
160	163
160.5	163
160.667	163
161	163
161	163.333
161	163.5
161.5	163.5
161.5	164
162	164
162	165
162	166
163	166
163	167
164	167
164	167
165	167
165	167
165	167
165	168
165	169
165.5	170
165.5	170
165.5	170
166	170
166	170.5
166	170.5
166.5	170.5
166.5	171
167	171
168	171
168	171
168	171.5
169	171.5
170	171.667
170	173
170	173.5
170.333	174
170.5	174
170.5	174
170.5	174
171	174
171	174
172	174.5
172	175
172	175
172	175
172.5	175
172.5	175
173	175
173	175.5
173	176
173	176
173.5	176.5
173.5	177
173.5	177
174	177
174	177
174	177
175	177
175.5	178
176	179
176.5	179
177	179.5
177	179.5
177	179.5
177.5	180.5
179	181
179.5	181
180	182
180	182
180	182
181	182
181	182.5
182	182.667
183	183
183	183
183	183.5
184	184
184	184.5
184	185
184	185.5
184	186.5
184	187
184	187
184.5	187
184.5	187.5
185	187.5
186	188.25
186	189
187	189
187	189
187	190
187.5	190
188	190
189	191
190.667	191
191	192.667
193	193
193	193
193	194
194	195
194.5	195.333
195	196
196	196.5
196	197
197	197
197	197
197	197
197.5	198
197.5	198
198	198
198	199
199	199
200	200
201	200
203	200
205	200
206	200
206	200
206	201
208	205
208	206
209	206
210	207.5
211	209
211	209
212	211.5
212	212
213	212
213	214.5
213	215
214	215
214.5	216
215	217
215	217
216	218.667
216	220
216	220
217.5	221
219	221
219	221
219	222.5
219	223.5
221	223.5
222	224
223	225
224	225
224	226.5
225	227
226	229.5
226.5	235
226.5	236.5
226.5	240
227	242
229	245
229	247
230	250
231	250
233	252
236	256
238
241
242
244
245
247
257

## Sheet: Fig 1J
Figure 1J
Data 1	Data 2
mPFC	HC
3	1
5	5
6	6
7	7
11	7
20	8
25	9
31	12
34	20
38	24
40	32
41	32
42	34
45	38
46	52
49	54
50	54
52	54
54	56
54	63
56	64
57	68
61	68
64	71
65	75
67	75
69	78
71	84
85	86
92	92
92	96
98	97
99	98
100	99
105	101
105	104
106	105
110	108
113	112
115	114
115	118
115	130
115	131
119	133
119	135
119	137
122	138
124	139
124	151
125	151
128	165
135	170
150	174
156	178
159	178
161	184
161	184
167	184
168	185
169	185
170	189
172	193
179	197
188	198
195	198
197	198
198	199
199	201
201	202
203	202
206	206
207	207
209	208
209	208
210	212
214	213
218	217
218	219
223	219
227	220
228	222
229	223
236	224
238	228
238	234
239	239
239	240
253	242
254	243
256	243
256	246
259	246
259	247
261	248
262	250
266	253
267	255
267	256
271	257
272	257
274	262
275	264
279	266
280	268
282	272
283	275
283	277
286	279
287	281
288	282
288	285
294	285
294	287
299	288
300	289
300	290
302	290
302	293
302	296
303	299
303	301
305	306
305	308
308	308
309	311
309	316
309	316
312	317
312	318
317	320
317	321
318	321
320	323
321	325
323	327
324	330
324	332
327	332
328	335
331	335
333	340
341	341
343	341
344	343
344	344
346	344
350	346
351	349
351	349
353	349
354	350
355	351
357	355
359	356
360	356
362	357
363	357
364	359
365	362
365	365
367	365
367	367
369	368
370	369
371	370
371	370
373	371
374	372
375	374
375	374
376	375
376	376
379	377
379	379
381	380
381	381
382	384
383	384
384	385
385	387
387	387
388	389
391	391
392	392
393	393
395	395
395	395
396	396
398	397
398	398
399	398
400	398
402	399
402	405
403	406
405	408
405	408
410	408
413	409
413	411
413	413
414	416
416	418
419	419
420	419
421	420
422	422
422	426
422	426
422	429
423	429
423	430
426	431
427	432
427	436
428	436
428	437
428	438
429	438
429	438
429	439
431	440
431	440
435	441
438	442
438	443
438	443
438	443
441	445
444	445
444	446
444	448
445	448
445	450
448	452
450	452
457	454
457	454
462	454
463	455
464	457
464	464
469	465
471	466
472	466
472	467
474	468
474	469
474	471
475	471
476	472
477	473
484	476
485	477
486	480
486	480
487	481
490	483
494	485
494	489
494	489
495	490
495	491
497	491
498	493
498	494
499	494
502	498
503	500
504	500
504	506
506	507
506	507
507	508
507	510
508	511
509	514
514	514
517	515
518	517
519	517
520	519
520	520
521	520
525	524
525	525
526	525
528	526
528	527
529	527
529	529
531	531
531	531
532	531
533	531
536	531
536	533
537	534
538	536
539	537
542	539
544	543
545	543
547	544
548	544
549	546
551	547
552	549
553	549
553	549
554	550
555	551
555	551
555	552
559	552
560	554
561	555
563	555
564	555
565	556
566	556
568	557
568	557
573	558
573	558
576	558
578	559
580	559
580	559
580	560
586	563
589	564
591	566
593	568
593	568
595	570
595	570
596	571
597	572
598	572
600	574
601	576
602	577
603	577
603	579
603	583
605	584
605	586
607	587
607	587
607	587
610	588
611	589
613	591
616	592
617	595
618	596
618	596
618	597
619	599
619	600
619	605
620	607
621	610
623	611
630	611
630	611
632	612
634	612
636	613
636	614
636	615
637	615
642	618
642	619
644	620
644	620
644	622
648	629
648	630
650	630
650	633
651	635
653	635
653	636
654	637
656	638
658	639
659	639
659	641
662	649
664	650
669	651
675	651
675	651
676	654
678	654
678	655
678	656
680	657
680	657
682	658
684	663
685	663
691	663
695	665
698	665
700	666
700	670
701	670
703	671
704	673
707	674
713	675
715	679
715	679
719	680
720	681
720	681
722	681
725	682
726	686
727	687
728	696
728	697
730	697
731	699
733	701
734	704
734	706
741	706
742	711
743	715
743	716
747	719
750	719
755	724
757	725
759	731
762	731
764	735
765	735
765	738
766	739
768	743
768	746
769	746
773	747
774	751
776	751
778	758
779	769
783	771
786	773
787	778
787	778
788	779
790	780
792	781
797	781
797	784
797	785
799	786
800	789
801	790
802	794
804	800
804	805
805	806
806	810
809	812
809	814
809	819
810	821
812	824
812	826
813	828
814	832
820	833
822	834
823	834
827	835
828	837
838	838
839	839
845	842
851	843
851	850
852	850
857	851
858	852
858	854
859	858
860	861
875	863
878	863
878	872
879	874
883	878
883	879
883	880
887	881
889	882
890	890
892	892
895	893
896	899
898	901
899	902
904	902

## Sheet: Fig 1L
Figure 1L
		InSeq Correct				InSeq Incorrect				OutSeq Correct				OutSeq Incorrect
	Frequency (Hz)	NCL0243	NCL0246	NCL0247	NCL0248	NCL0243	NCL0246	NCL0247	NCL0248	NCL0243	NCL0246	NCL0247	NCL0248	NCL0243	NCL0246	NCL0247	NCL0248
		Female	Female	Female	Male	Female	Female	Female	Male	Female	Female	Female	Male	Female	Female	Female	Male
Data1	0.976562	0.380864	0.431713	0.367684	0.227776	0.441717	0.43166	0.47881	0.227158	0.475903	0.416152	0.445955	0.218131	0.504581	0.284813	0.33897	0.252087
Data2	1.46484	0.385844	0.427005	0.361959	0.232944	0.440246	0.425516	0.473303	0.234891	0.479921	0.413354	0.443597	0.230705	0.508645	0.28229	0.345374	0.260371
Data3	1.95312	0.389569	0.419967	0.353513	0.238403	0.435112	0.416714	0.464152	0.243223	0.482037	0.409258	0.438167	0.248552	0.51099	0.278561	0.350981	0.27018
Data4	2.44141	0.389683	0.410054	0.342384	0.243383	0.424212	0.40475	0.450546	0.250474	0.479392	0.403408	0.428882	0.27147	0.50936	0.273188	0.352502	0.280492
Data5	2.92969	0.384379	0.396679	0.329059	0.247511	0.406105	0.388924	0.432149	0.255317	0.469165	0.394889	0.415571	0.298744	0.502127	0.266129	0.347518	0.290621
Data6	3.41797	0.373046	0.379585	0.314542	0.250743	0.380843	0.368659	0.409481	0.25714	0.449539	0.382329	0.398826	0.328944	0.488956	0.257915	0.33547	0.300176
Data7	3.90625	0.35652	0.359286	0.300225	0.253221	0.350575	0.344107	0.384162	0.256319	0.42084	0.364419	0.38013	0.359914	0.471133	0.249256	0.318026	0.308823
Data8	4.39453	0.336744	0.337284	0.287629	0.255154	0.319262	0.316787	0.358853	0.254285	0.386025	0.341077	0.36176	0.389027	0.45102	0.240742	0.298734	0.316068
Data9	4.88281	0.316143	0.315746	0.278042	0.256721	0.291216	0.289599	0.336741	0.253151	0.349852	0.314553	0.346447	0.413569	0.430728	0.232871	0.282154	0.321311
Data10	5.37109	0.297093	0.296808	0.272118	0.258043	0.269409	0.26587	0.320468	0.254883	0.317052	0.289164	0.336745	0.430928	0.411353	0.226116	0.27263	0.324168
Data11	5.85938	0.281603	0.282001	0.269693	0.259166	0.254907	0.248106	0.311015	0.260246	0.290904	0.269374	0.334019	0.438801	0.393609	0.220865	0.27257	0.324774
Data12	6.34766	0.271124	0.272084	0.269904	0.259939	0.24747	0.237414	0.307399	0.268141	0.273082	0.257775	0.337548	0.435947	0.3786	0.217273	0.280874	0.323837
Data13	6.83594	0.266489	0.267161	0.271332	0.259943	0.246318	0.23365	0.30738	0.275936	0.264172	0.254496	0.344649	0.423256	0.36761	0.215141	0.293477	0.32222
Data14	7.32422	0.26789	0.266784	0.272371	0.258607	0.250421	0.23588	0.308476	0.280764	0.264012	0.257938	0.35192	0.403718	0.361394	0.213891	0.306068	0.319932
Data15	7.8125	0.27475	0.269871	0.271751	0.255497	0.258448	0.242535	0.308395	0.280801	0.271627	0.265701	0.356645	0.38081	0.359671	0.212724	0.31593	0.315242
Data16	8.30078	0.285444	0.274634	0.268456	0.250545	0.268609	0.251318	0.305223	0.275666	0.284906	0.275122	0.357151	0.356928	0.360943	0.210833	0.32179	0.305249
Data17	8.78906	0.297104	0.27871	0.261819	0.244195	0.278554	0.259303	0.297876	0.266145	0.300362	0.283479	0.352282	0.333346	0.362603	0.207288	0.323172	0.288007
Data18	9.27734	0.30591	0.279616	0.251869	0.237493	0.285457	0.263456	0.286233	0.25383	0.313416	0.288131	0.341309	0.311046	0.361445	0.200844	0.320034	0.26446
Data19	9.76562	0.308243	0.275522	0.239861	0.231961	0.286444	0.261688	0.271225	0.240949	0.319459	0.286835	0.324533	0.290801	0.354677	0.190364	0.312571	0.238697
Data20	10.2539	0.302374	0.266203	0.228824	0.229021	0.279399	0.254099	0.254891	0.230211	0.315386	0.278397	0.30374	0.272273	0.340951	0.175569	0.301387	0.216441
Data21	10.7422	0.289703	0.253605	0.222838	0.229366	0.264099	0.243455	0.24005	0.2242	0.300772	0.263643	0.281912	0.254003	0.320884	0.157553	0.288338	0.202434
Data22	11.2305	0.274497	0.24125	0.224976	0.232781	0.243126	0.233933	0.229426	0.224385	0.278155	0.246025	0.262321	0.235088	0.297088	0.139154	0.277037	0.198382
Data23	11.7188	0.261755	0.232571	0.235623	0.238363	0.221666	0.228721	0.22453	0.230642	0.25247	0.230708	0.247599	0.2165	0.273688	0.124198	0.271135	0.203334
Data24	12.207	0.25452	0.229163	0.252272	0.24502	0.205488	0.228549	0.225081	0.241763	0.229969	0.222383	0.239126	0.200545	0.255438	0.114964	0.271452	0.215701
Data25	12.6953	0.252587	0.230284	0.271082	0.251978	0.197781	0.232127	0.230009	0.256152	0.216118	0.223321	0.236661	0.189494	0.246157	0.111026	0.275712	0.234466
Data26	13.1836	0.253469	0.233798	0.288931	0.258899	0.197489	0.237181	0.238447	0.272221	0.21271	0.232238	0.238428	0.184742	0.24639	0.110768	0.281008	0.25889
Data27	13.6719	0.254466	0.237554	0.304443	0.265763	0.201037	0.241253	0.248742	0.288603	0.217525	0.244714	0.242085	0.186118	0.25275	0.113107	0.285592	0.287574
Data28	14.1602	0.25407	0.240406	0.317533	0.272723	0.205418	0.242788	0.259139	0.304124	0.226749	0.255756	0.245927	0.191985	0.260492	0.118301	0.289029	0.317846
Data29	14.6484	0.252298	0.242631	0.328554	0.280059	0.209517	0.241896	0.268756	0.317729	0.237027	0.262486	0.249459	0.201279	0.266673	0.127378	0.291747	0.3462
Data30	15.1367	0.25037	0.245746	0.337935	0.288187	0.213608	0.239993	0.277637	0.328858	0.246405	0.264691	0.253362	0.214665	0.271222	0.140925	0.294532	0.369677
Data31	15.625	0.2502	0.251883	0.34612	0.297662	0.218556	0.239023	0.286197	0.337986	0.254396	0.263814	0.258967	0.233278	0.276137	0.158534	0.298244	0.387283
Data32	16.1133	0.253843	0.26299	0.353459	0.309072	0.225349	0.240941	0.294559	0.346292	0.26158	0.261966	0.267362	0.256969	0.283858	0.179032	0.303703	0.400386
Data33	16.6016	0.262941	0.28016	0.360146	0.322836	0.234829	0.247329	0.302655	0.354836	0.269079	0.261375	0.278794	0.283592	0.295762	0.200867	0.311364	0.411735
Data34	17.0898	0.27832	0.303251	0.366267	0.338979	0.247473	0.258906	0.310736	0.364138	0.277811	0.264005	0.292643	0.309579	0.311557	0.222389	0.320793	0.423856
Data35	17.5781	0.299903	0.330936	0.371797	0.356968	0.263228	0.275153	0.319181	0.373917	0.287851	0.271236	0.307663	0.33141	0.329805	0.242199	0.330585	0.438004
Data36	18.0664	0.326831	0.361144	0.376643	0.375803	0.281464	0.294474	0.32837	0.383011	0.298773	0.283496	0.322384	0.347041	0.348931	0.259563	0.339021	0.454086
Data37	18.5547	0.357458	0.391652	0.380677	0.394387	0.301021	0.314838	0.338421	0.389856	0.310426	0.299834	0.335628	0.356268	0.367848	0.27443	0.344972	0.471118
Data38	19.043	0.389228	0.420532	0.383739	0.411829	0.320463	0.334441	0.349053	0.393522	0.322849	0.317889	0.346882	0.360153	0.385863	0.286838	0.34844	0.487806
Data39	19.5312	0.419176	0.446302	0.385706	0.427521	0.338479	0.351994	0.359577	0.394592	0.335608	0.334799	0.356181	0.360262	0.402232	0.296375	0.350431	0.502949
Data40	20.0195	0.445184	0.467974	0.386595	0.441114	0.354073	0.366752	0.368832	0.394976	0.347741	0.348629	0.363522	0.358062	0.416011	0.302457	0.35212	0.515443
Data41	20.5078	0.466736	0.485156	0.38661	0.452467	0.366622	0.378566	0.375456	0.396625	0.358385	0.359148	0.368383	0.354456	0.426341	0.304979	0.354131	0.524177
Data42	20.9961	0.484454	0.498077	0.386107	0.461535	0.376027	0.387833	0.378653	0.400344	0.367271	0.367278	0.369976	0.349748	0.432772	0.304492	0.356642	0.528161
Data43	21.4844	0.499129	0.507401	0.385347	0.468279	0.382698	0.395187	0.378203	0.405691	0.374531	0.373747	0.367927	0.344153	0.435296	0.301943	0.359743	0.526774
Data44	21.9727	0.511134	0.513957	0.384299	0.472608	0.387326	0.401091	0.374451	0.411542	0.380153	0.37827	0.362536	0.338293	0.434217	0.29837	0.363356	0.519889
Data45	22.4609	0.52047	0.518527	0.382643	0.474377	0.390723	0.405631	0.367971	0.416685	0.383948	0.380021	0.354455	0.3332	0.430061	0.294664	0.367175	0.507793
Data46	22.9492	0.52709	0.521685	0.379917	0.47348	0.393714	0.408567	0.359215	0.420112	0.385961	0.37872	0.344391	0.329969	0.423705	0.291357	0.370954	0.491008
Data47	23.4375	0.531121	0.52372	0.375685	0.469966	0.396873	0.409557	0.348438	0.421115	0.386621	0.375082	0.333052	0.329489	0.416637	0.28851	0.374557	0.470252
Data48	23.9258	0.532815	0.524688	0.369684	0.464079	0.400246	0.408377	0.335698	0.419388	0.386521	0.37029	0.32098	0.332279	0.410903	0.285801	0.377684	0.446686
Data49	24.4141	0.532418	0.524553	0.362032	0.456159	0.403379	0.40499	0.32126	0.415033	0.386176	0.365206	0.308385	0.338181	0.408338	0.282836	0.379689	0.422178
Data50	24.9023	0.530072	0.523289	0.353307	0.44648	0.405553	0.399513	0.306351	0.408387	0.385921	0.360076	0.295335	0.345812	0.409464	0.279565	0.379733	0.39908
Data51	25.3906	0.52579	0.520886	0.344225	0.435308	0.406022	0.392252	0.29229	0.399857	0.385875	0.354794	0.282019	0.35256	0.413002	0.276475	0.377085	0.379437
Data52	25.8789	0.519476	0.517262	0.33515	0.423017	0.404247	0.383717	0.279898	0.389947	0.38572	0.34926	0.268656	0.355706	0.416532	0.274218	0.371304	0.364193
Data53	26.3672	0.510907	0.512124	0.32587	0.409989	0.400043	0.374468	0.269446	0.379381	0.38447	0.343506	0.255285	0.353855	0.41778	0.272746	0.362289	0.352975
Data54	26.8555	0.499715	0.504935	0.315847	0.39645	0.393582	0.364933	0.260782	0.369065	0.380747	0.337646	0.241892	0.347475	0.415542	0.270778	0.350334	0.344611
Data55	27.3438	0.48554	0.495134	0.304669	0.382537	0.385245	0.355405	0.25361	0.35974	0.373512	0.331755	0.228721	0.338216	0.409775	0.266438	0.336069	0.338068
Data56	27.832	0.468331	0.482396	0.292379	0.368473	0.375415	0.346136	0.247426	0.351646	0.362698	0.325738	0.216277	0.32773	0.400985	0.258722	0.320225	0.33299
Data57	28.3203	0.448542	0.466697	0.279583	0.354683	0.364334	0.337402	0.241406	0.344577	0.349344	0.319236	0.205026	0.317505	0.389667	0.248447	0.303581	0.329408
Data58	28.8086	0.427049	0.448283	0.267249	0.3419	0.352045	0.329637	0.235597	0.338102	0.335234	0.311771	0.195254	0.30958	0.37646	0.237891	0.287149	0.327146
Data59	29.2969	0.404901	0.427719	0.25622	0.331171	0.338428	0.323402	0.230303	0.331703	0.32214	0.303111	0.187262	0.306197	0.362553	0.229506	0.272246	0.325576
Data60	29.7852	0.383086	0.405879	0.246867	0.323465	0.323353	0.319046	0.225696	0.325009	0.310918	0.293429	0.181513	0.308308	0.349418	0.22455	0.260224	0.323996
Data61	30.2734	0.362408	0.383771	0.239204	0.31907	0.306997	0.316388	0.222038	0.31797	0.301103	0.283149	0.178507	0.314435	0.337873	0.222461	0.251934	0.322388
Data62	30.7617	0.34345	0.362333	0.233172	0.317291	0.290182	0.314732	0.219548	0.310695	0.291555	0.272784	0.178473	0.320845	0.327403	0.221235	0.247204	0.321861
Data63	31.25	0.326456	0.342397	0.228692	0.316766	0.274384	0.313137	0.218173	0.303225	0.281524	0.262782	0.180956	0.323054	0.316522	0.218363	0.244862	0.324139
Data64	31.7383	0.311254	0.324724	0.225649	0.316181	0.261115	0.310729	0.217476	0.295544	0.271084	0.253473	0.184746	0.317795	0.303942	0.211832	0.243417	0.330272
Data65	32.2266	0.297618	0.309897	0.223992	0.314866	0.251149	0.306947	0.216843	0.287732	0.260895	0.245281	0.188401	0.304294	0.289632	0.200893	0.241707	0.339519
Data66	32.7148	0.28576	0.29812	0.223801	0.312919	0.244316	0.301686	0.215913	0.279944	0.251918	0.238908	0.190955	0.284197	0.274976	0.186395	0.239094	0.349427
Data67	33.2031	0.276206	0.289192	0.225201	0.310826	0.239918	0.295265	0.214357	0.272256	0.245236	0.235121	0.192294	0.260464	0.261892	0.170512	0.23549	0.357043
Data68	33.6914	0.269153	0.282719	0.228072	0.308966	0.237222	0.288257	0.211948	0.264677	0.241676	0.234277	0.192979	0.236199	0.251609	0.155901	0.231321	0.360227
Data69	34.1797	0.264108	0.278236	0.231752	0.307413	0.235734	0.281275	0.208775	0.257399	0.241245	0.236009	0.193569	0.214092	0.244039	0.144636	0.22733	0.358154
Data70	34.668	0.260198	0.275129	0.235212	0.306033	0.235243	0.274647	0.205125	0.250974	0.242884	0.239281	0.193971	0.196357	0.237835	0.137462	0.224208	0.351098
Data71	35.1562	0.256615	0.27256	0.237498	0.304649	0.23562	0.268165	0.201407	0.246177	0.244858	0.242733	0.193511	0.184757	0.230829	0.133623	0.222185	0.340053
Data72	35.6445	0.252886	0.269659	0.238174	0.303122	0.236408	0.261338	0.198137	0.243606	0.245519	0.245055	0.191702	0.18033	0.220988	0.131331	0.220859	0.326525
Data73	36.1328	0.248995	0.265946	0.237376	0.30134	0.236703	0.254083	0.195768	0.243381	0.243853	0.245249	0.188814	0.182634	0.207918	0.12873	0.219454	0.312329
Data74	36.6211	0.245228	0.261476	0.235637	0.299159	0.235672	0.246981	0.194818	0.245206	0.239612	0.242811	0.185674	0.188889	0.193566	0.124864	0.217322	0.299215
Data75	37.1094	0.241956	0.256547	0.233775	0.296417	0.233173	0.240788	0.195835	0.24877	0.233253	0.238048	0.183146	0.194311	0.18085	0.120266	0.214281	0.288431
Data76	37.5977	0.23953	0.251469	0.231905	0.293048	0.229852	0.236026	0.198629	0.25395	0.225813	0.232229	0.181785	0.194394	0.17166	0.117093	0.210346	0.280576
Data77	38.0859	0.238163	0.246563	0.229725	0.289216	0.226672	0.233074	0.202457	0.26061	0.218599	0.226969	0.181712	0.187942	0.16639	0.11843	0.205233	0.275774
Data78	38.5742	0.237813	0.242163	0.227089	0.285364	0.224381	0.232312	0.206561	0.268384	0.212878	0.223189	0.18272	0.178268	0.164639	0.126451	0.198445	0.273981
Data79	39.0625	0.238233	0.238611	0.224215	0.281981	0.223291	0.234049	0.210453	0.276614	0.209783	0.220561	0.1845	0.171306	0.165685	0.140473	0.189917	0.27527
Data80	39.5508	0.239173	0.236252	0.221564	0.279196	0.223326	0.23822	0.213656	0.284332	0.210214	0.217847	0.186697	0.172059	0.168612	0.157037	0.180623	0.279895
Data81	40.0391	0.24049	0.235293	0.219801	0.276674	0.224109	0.244048	0.215604	0.290404	0.214273	0.213937	0.188803	0.182022	0.172492	0.172114	0.172483	0.287783
Data82	40.5273	0.242024	0.235558	0.219554	0.273949	0.224998	0.250059	0.216468	0.293898	0.220718	0.208851	0.190282	0.199236	0.176713	0.183129	0.167463	0.297753
Data83	41.0156	0.243389	0.236439	0.220743	0.270734	0.225226	0.25462	0.216027	0.294457	0.227296	0.203833	0.190869	0.220309	0.181337	0.189434	0.166612	0.307441
Data84	41.5039	0.243888	0.237114	0.222964	0.266905	0.224193	0.256557	0.214205	0.292439	0.231879	0.200454	0.190548	0.242163	0.18713	0.191571	0.169754	0.314138
Data85	41.9922	0.242714	0.236872	0.225682	0.262293	0.221735	0.255465	0.211482	0.288711	0.233317	0.19957	0.189484	0.262487	0.194761	0.190349	0.175763	0.315814
Data86	42.4805	0.239403	0.235373	0.228431	0.25667	0.21815	0.251646	0.208361	0.284184	0.231543	0.200987	0.18826	0.279799	0.203629	0.18653	0.183142	0.31174
Data87	42.9688	0.234174	0.23278	0.231001	0.250104	0.214022	0.245842	0.2051	0.279429	0.227244	0.203977	0.187869	0.293286	0.211712	0.181025	0.190647	0.302533
Data88	43.457	0.22784	0.229726	0.23342	0.243283	0.21005	0.239034	0.201895	0.274643	0.221371	0.207995	0.189119	0.302272	0.217261	0.175019	0.197587	0.289531
Data89	43.9453	0.221366	0.22696	0.235641	0.237244	0.20682	0.232355	0.198867	0.269837	0.214772	0.212892	0.191951	0.306136	0.220654	0.169757	0.203701	0.273861
Data90	44.4336	0.215515	0.22497	0.237395	0.23268	0.20454	0.226896	0.196048	0.264975	0.208215	0.21857	0.195343	0.304788	0.223936	0.166191	0.208824	0.256162
Data91	44.9219	0.21081	0.223986	0.238633	0.229658	0.203039	0.223332	0.194617	0.26004	0.202576	0.224632	0.197901	0.298926	0.229075	0.164807	0.212556	0.237179
Data92	45.4102	0.207583	0.22419	0.23943	0.228038	0.202114	0.22165	0.195104	0.25511	0.198709	0.230402	0.198751	0.289759	0.236984	0.165609	0.214134	0.217901
Data93	45.8984	0.205845	0.22565	0.239935	0.227893	0.201792	0.221287	0.197089	0.250437	0.196974	0.235182	0.198032	0.278393	0.247245	0.168036	0.212668	0.199197
Data94	46.3867	0.205175	0.227999	0.240299	0.229276	0.20226	0.221552	0.199966	0.246445	0.196979	0.238466	0.196581	0.265417	0.258058	0.170847	0.207662	0.181704
Data95	46.875	0.204928	0.230429	0.240695	0.231678	0.203638	0.221849	0.203091	0.243557	0.197886	0.239944	0.195289	0.251057	0.266455	0.172374	0.199343	0.166005
Data96	47.3633	0.204655	0.232059	0.241318	0.233981	0.205846	0.22164	0.205564	0.241956	0.198987	0.239381	0.19473	0.235595	0.269083	0.171237	0.188546	0.152851
Data97	47.8516	0.204294	0.232302	0.242267	0.235107	0.20856	0.220513	0.206159	0.241507	0.20007	0.236575	0.195041	0.219374	0.263526	0.166948	0.176555	0.143276
Data98	48.3398	0.203942	0.231017	0.243229	0.234708	0.211271	0.218528	0.203701	0.241856	0.201353	0.231565	0.195867	0.202557	0.249437	0.160111	0.165016	0.138379
Data99	48.8281	0.203514	0.22837	0.243847	0.233266	0.213495	0.216414	0.198179	0.242528	0.203221	0.224995	0.196549	0.18598	0.228827	0.152237	0.155573	0.138789
Data100	49.3164	0.202795	0.22462	0.244065	0.231614	0.214983	0.215296	0.190798	0.243106	0.206068	0.218203	0.196543	0.172555	0.205516	0.145156	0.149272	0.144268
Data101	49.8047	0.201797	0.220067	0.243991	0.230395	0.215709	0.216143	0.183263	0.243526	0.210232	0.212802	0.195761	0.166019	0.18401	0.140195	0.146295	0.153994

## Sheet: Fig 1M
Figure 1M
		Data 1	Data 2	Data 3	Data 4	Data 5	Data 6	Data 7	Data 8
		Beta				Theta
RatID	Sex	InSeq Correct	InSeq InCorrect	OutSeq Correct	OutSeq InCorrect	InSeq Correct	InSeq InCorrect	OutSeq Correct	OutSeq InCorrect
NCL0243	Female	43.5115	36.3483	35.9612	32.0513	7.18581	7.35648	6.38923	11.5476
NCL0246	Female	43.6747	36.1609	34.3399	44.1798	6.87428	6.74811	7.07429	9.48263
NCL0247	Female	45.0276	34.4299	27.5599	32.8752	6.80483	8.68641	10.0891	7.72416
NCL0248	Male	44.4969	43.2453	36.8956	39.3505	8.14821	8.71744	10.8561	9.2648

## Sheet: Fig 2A
Figure 2A
		Data 1	Data 2
Rat ID	Sex	Seq 1	Seq 2
NCL0283	Female	0.34076	0.3951
NCL0287	Male	0.35897	0.26246
NCL0280	Female	0.3813	0.35554
NCL0282	Female	0.25999	0.3316

[truncated: 30 more sheets: Fig 2Ci, Fig 2Cii, Fig 2F, Fig 2G, Fig 2H, Fig 2J, Fig 2K, Fig 3B, Fig 3Ci, Cii, Ciii, Fig 3D, Fig 3Ei, 3Eii, 3Eiii, Fig 3Fi, 3Fii, Fig 3Gi, 3Gii, Fig 3Hi, 3Hii, Fig 4C, Fig 4Ei, Fig 4Eii, Fig 4Eiii, Fig 4F, Fig 4G …]
